# Supplementary material for: Two large inversions seriously suppress recombination and are essential for key genotype fixation in cabbage (Brassica oleracea L. var. capitata)
Source: Hortic Res. 2024 Jan 30;11(4):uhae030. doi: 10.1093/hr/uhae030 (PMC11784747; doi:10.1093/hr/uhae030)
Supplement: Web_Material_uhae030 [file web_material_uhae030.zip]

Archive with 10 entries (10 files):
- Figure S1.pdf
- Figure S2.pdf
- Figure S3.pdf
- Figure S4.pdf
- Figure S5.pdf
- Figure S6.pdf
- Supplementary information.pdf
- Table S1.xlsx
- Table S2.xlsx
- Table S3.xlsx
