# Supplementary material for: Two large inversions seriously suppress recombination and are essential for key genotype fixation in cabbage (Brassica oleracea L. var. capitata)
Source: Hortic Res. 2024 Jan 30;11(4):uhae030. doi: 10.1093/hr/uhae030 (PMC11784747; doi:10.1093/hr/uhae030)
Supplement: Web_Material_uhae030 [file web_material_uhae030.zip › Table S1.xlsx]

## Sheet: Sheet1
	Item	YL-1
	Contig Number	163
	Contig length (bp)	541618666
	Contig N50 (bp)	21392781
	Contig N90 (bp)	4800000
	Contig max (bp)	44323150
	GC content (%)	36.63
	Assembly length	540007591
	Ratio of anchored sequences (%)	99.7
