# Supplementary material for: Two large inversions seriously suppress recombination and are essential for key genotype fixation in cabbage (Brassica oleracea L. var. capitata)
Source: Hortic Res. 2024 Jan 30;11(4):uhae030. doi: 10.1093/hr/uhae030 (PMC11784747; doi:10.1093/hr/uhae030)
Supplement: Web_Material_uhae030 [file web_material_uhae030.zip › Table S2.xlsx]

## Sheet: Table S2
Primer name	Forward primer sequence (5′-3′)	Reverse primer sequence (5′-3′)
GS420	CATCTTCCTTTTTTATCCCTCCT	CTCAGTGTCACATACCAAAAAG
qRT420	ACCTGAAAGAAGGATGCTCGTT	TGGTAACGGATTTGAAGAAGTG
RS19	AAGTGCACATGCTATGACACG	CCTCTCACCTCACGACAAAAA
RS21	CACCAACATGTATATTGCCTTCA	TCTGTGGTTTCTTAAATGTGTGG
RS23	AATCAACCAATGGGGAAGTTT	CGCGTTTCATGACAAAGGTAT
YLINV1	GTTTACATCTGACCCGACTATCCG	TAGCATTGTGGTTGGCTGAAGTT
YLINV2	GAGGAGAGGGTGAAAATAAAATGA	CCACCTGGATGTAGATGGAAGTTA
CoINV1	tcaatacattaagtcacccctcaa	tctatcctttcgttttccatcttc
CoINV2	agaaagatattgttccaggctcag	agcttccttgaaaacaaaaacaac
CoINV3	caaaatcggtgcattaaaacatta	agaaggctttcactggaatgtaac
CoINV4	tcgttattaatgggggatgttatc	gaacaagtctctcccaatctcaat
CoINV5	aatttagcataagaaagcccagtg	gagaggataaaagggttgagtcac
