# Supplementary material for: Two large inversions seriously suppress recombination and are essential for key genotype fixation in cabbage (Brassica oleracea L. var. capitata)
Source: Hortic Res. 2024 Jan 30;11(4):uhae030. doi: 10.1093/hr/uhae030 (PMC11784747; doi:10.1093/hr/uhae030)
Supplement: Web_Material_uhae030 [file web_material_uhae030.zip › Table S3.xlsx]

## Sheet: TO1000_inv.genes_1223
Gene ID	Chromosome	Start position	Stop position	Homologous gene in A. thaliana	Annotation
Bo1g063850	C1	19176389	19177556	AT3G44890	Plastid ribosomal protein CL9
Bo1g063860	C1	19178272	19180900	AT3G44900	member of Putative Na+/H+ antiporter family
Bo1g063870	C1	19200484	19200633	AT3G22310	Sequence similarity to DEAD-box RNA helicases. Binds RNA and DNA. Involved in drought, salt and cold stress responses.
Bo1g063880	C1	19202241	19204189	no
Bo1g063890	C1	19216978	19218898	no
Bo1g063900	C1	19220906	19222064	no
Bo1g063910	C1	19224298	19226088	no
Bo1g063920	C1	19259963	19260267	no
Bo1g063930	C1	19260301	19260558	no
Bo1g063940	C1	19272851	19274654	no
Bo1g063950	C1	19286140	19287052	AT3G44930(53%)
Bo1g063960	C1	19345068	19346164	AT3G44940	enabled-like protein (DUF1635)
Bo1g063970	C1	19347050	19347397	AT3G32050(52)
Bo1g063980	C1	19371603	19372040	no
Bo1g063990	C1	19377135	19379136	no
Bo1g064000	C1	19384134	19385134	no
Bo1g064010	C1	19410587	19411808	no
Bo1g064020	C1	19424070	19428364	no
Bo1g064030	C1	19503794	19505320	no
Bo1g065030	C1	19543405	19544740	AT5G23060	Encodes a chloroplast-localized protein that modulates cytoplasmic Ca2+ concentration and is crucial for proper stomatal regulation in response to elevations of external Ca2+. Phosphorylation of this protein is dependent on calcium.
Bo1g065040	C1	19555823	19563279	AT4G21070	Encodes AtBRCA1, an ortholog of the human breast cancer susceptibility gene 1. Contains one N-terminal RING finger, two C-terminal BRCT and the p300/CBP interacting domain. Strongly induced by gamma rays, consistent with a putative role in DNA repair and in cell cycle control.
Bo1g065050	C1	19565042	19567754	AT3G45040	Encodes a putative dolichol kinase that is localized to the endoplasmic reticulum and involved in pollen tube reception in the female gametophyte.
Bo1g065060	C1	19590674	19592467	no
Bo1g065070	C1	19602081	19602833	AT3G45050	transmembrane protein
Bo1g065080	C1	19603353	19605073	AT3G45060	member of High affinity nitrate transporter family
Bo1g065090	C1	19608330	19608802	no
Bo1g065100	C1	19621253	19622364	no
Bo1g065110	C1	19636149	19638865	AT3G45060	member of High affinity nitrate transporter family
Bo1g065120	C1	19644332	19645494	no
Bo1g065130	C1	19667300	19668247	no
Bo1g065140	C1	19714375	19717086	no
Bo1g065150	C1	19718312	19720194	no
Bo1g065160	C1	19723955	19724290	no
Bo1g065170	C1	19726890	19727156	AT3G45160	Putative membrane lipoprotein
Bo1g065180	C1	19736893	19737539	no
Bo1g065190	C1	19739384	19743878	AT3G45190	SIT4 phosphatase-associated family protein
Bo1g065200	C1	19754696	19755200	AT3G45190	SIT4 phosphatase-associated family protein
Bo1g065210	C1	19767397	19769173	AT3G45260	BIB is a member of the BIRD family of zinc finger proteins that includes JKD. BIB functions redundantly with JKD to retain SHR in the nucleus and thereby restrict SHR movement in root tissues.
Bo1g065220	C1	19775853	19776131	no
Bo1g065230	C1	19793135	19795262	AT3G45600	Member of TETRASPANIN family. During virus infection, the intact TET3 protein enhanced but GCCK/RP motif or cysteine residues-deficient TET3 variants abolished the cell-to-cell movement capability of virus.
Bo1g065240	C1	19810404	19812087	no
Bo1g066240	C1	19821854	19823244	AT3G45660	Encodes a member of the NAXT NPF subfamily.
Bo1g066250	C1	19831913	19833838	AT3G45650	Encodes a nitrate efflux transporter NAXT1 (for NITRATE EXCRETION TRANSPORTER1). Localized to the plasma membrane. NAXT1 belongs to a subclass of seven NAXT members from the large NITRATE TRANSPORTER1/PEPTIDE TRANSPORTER family and is mainly expressed in the cortex of mature roots.
Bo1g067250	C1	19843132	19843443	no
Bo1g067260	C1	19858273	19858915	no
Bo1g067270	C1	19871941	19874811	AT3G45770	Encodes a mitochondrial enoyl-ACP reductase, a component of the fatty acid synthase complex.
Bo1g067280	C1	19886810	19887486	AT4G33270	Encodes a CDC20 protein that interacts with APC subunits, components of the mitochondrial checkpoint complex and mitotic cyclin substrates and is indispensable for normal plant development and fertility.
Bo1g067290	C1	19900394	19907454	no
Bo1g067300	C1	19909961	19914977	AT3G45850	P-loop containing nucleoside triphosphate hydrolases superfamily protein
Bo1g067310	C1	19948919	19949869	no
Bo1g067320	C1	19974472	19980921	no
Bo1g067330	C1	20013275	20013912	AT1G10750(59)	carboxyl-terminal peptidase, putative (DUF239)
Bo1g067340	C1	20022814	20023456	no
Bo1g067350	C1	20034167	20034959	no
Bo1g067360	C1	20035496	20037162	AT1G10750(57)	carboxyl-terminal peptidase, putative (DUF239)
Bo1g067370	C1	20042170	20044710	no
Bo1g067380	C1	20054778	20056354	no
Bo1g067390	C1	20066070	20067545	no
Bo1g067400	C1	20086633	20088142	AT3G46060	small GTP-binding protein
Bo1g067410	C1	20096383	20097206	no
Bo1g067420	C1	20124073	20124606	AT3G46080.	C2H2-type zinc finger family protein
Bo1g067430	C1	20146058	20147245	AT3G46160(53)	Protein kinase superfamily protein
Bo1g067440	C1	20162687	20162860	no
Bo1g068440	C1	20191884	20192129	no
Bo1g068450	C1	20192292	20193088	no
Bo1g068460	C1	20197630	20199454	no
Bo1g068470	C1	20203340	20204272	no
Bo1g068480	C1	20231350	20232372	AT1G63270	Encodes a member of a heterogenous group of non-intrinsic ATP-binding cassette (ABC) proteins. Members of this group bear no close resemblance to each other nor to representatives of specific ABC protein subfamilies from other organisms. This grouping is arbitrary and will likely change upon acquisition of further data.
Bo1g068490	C1	20241564	20242552	no
Bo1g068500	C1	20265153	20267654	AT3G46290	Encodes HERCULES1 (HERK1), a receptor kinase regulated by brassinosteroids and required for cell elongation during vegetative growth. Along with ANJ functions as the female (embryo sac) determinant of pollen tube guidance.
Bo1g068510	C1	20273032	20273574	no
Bo1g068520	C1	20308845	20311151	AT1G19260	Encodes a ceramide synthase that uses very-long- chain fatty acyl-CoA and trihydroxy LCB substrates
Bo1g068530	C1	20321983	20322981	AT3G46420	Leucine-rich repeat protein kinase family protein
Bo1g068540	C1	20327759	20329458	AT3G46340	Leucine-rich repeat protein kinase family protein
Bo1g068550	C1	20339820	20341812	AT3G46440	Encodes a cytosolic isoform of UDP-glucuronic acid decarboxylase. UDP-glucuronic acid decarboxylase produces UDP-xylose, which is a substrate for many cell wall carbohydrates including hemicellulose and pectin. UDP-xylose is also known to feedback regulate several cell wall biosynthetic enzymes.
Bo1g068560	C1	20356812	20360410	no
Bo1g068570	C1	20374981	20375304	no
Bo1g068580	C1	20394844	20396410	no
Bo1g068590	C1	20396462	20396623	no
Bo1g068600	C1	20411497	20414492	no
Bo1g069600	C1	20434808	20444027	AT3G46490	2-oxoglutarate (2OG) and Fe(II)-dependent oxygenase superfamily protein
Bo1g070600	C1	20462069	20463154	no
Bo1g070610	C1	20477985	20479480	no
Bo1g070620	C1	20480148	20481482	no
Bo1g070630	C1	20482328	20484983	no
Bo1g070640	C1	20506145	20506327	no
Bo1g070650	C1	20512428	20513353	AT3G46490(51)	2-oxoglutarate (2OG) and Fe(II)-dependent oxygenase superfamily protein
Bo1g070660	C1	20517041	20517841	no
Bo1g070670	C1	20525147	20526398	AT1G74040(59)	Encodes an active Arabidopsis isopropylmalate synthase IPMS2. Involved in leucine biosynthesis. Do not participate in the chain elongation of glucosinolates. Expressed constitutively throughout the plant. Loss of IPMS2 can be compensated by a second isopropylmalate synthase gene IPMS1.
Bo1g070680	C1	20531906	20532228	AT3G46490	2-oxoglutarate (2OG) and Fe(II)-dependent oxygenase superfamily protein
Bo1g070690	C1	20533775	20534818	no
Bo1g070700	C1	20542951	20543361	no
Bo1g070710	C1	20548549	20551000	AT3G46510	Encodes a protein containing a UND, a U-box, and an ARM domain. This protein has E3 ubiquitin ligase activity based on in vitro assays. Can be phosphorylated in vitro by MLPK, ARK1, and ARK2 but not by SD1-29. Involved in ubiquitination of pattern recognition receptor FLS2.
Bo1g070720	C1	20559675	20565216	no
Bo1g070730	C1	20579056	20580057	AT4G01150	Integral thylakoid membrane protein required for proper grana stack curvature
Bo1g070740	C1	20592215	20593564	no
Bo1g070750	C1	20600453	20602132	AT1G12410(57)	Encodes a ClpP-related sequence. Required for chloroplast development and integrity. Involved in the regulation of plastoglobules formation.
Bo1g070760	C1	20608279	20609900	AT3G46520	Member of actin subclass composed of ACT12 and ACT4. RNA is expressed at very low levels in vegetative organs, low levels in flowers and very high levels in pollen. Expression of an ACT12/GUS fusion was found in vascular tissues, tapetum, developing and mature pollen, the root cap and in a ring of pericycle tissues during lateral root initiation and early development.
Bo1g070770	C1	20615524	20617170	AT3G09110	hypothetical protein (DUF674)
Bo1g070780	C1	20630206	20631513	no
Bo1g070790	C1	20635143	20636108	AT3G46580	Protein containing a putative methyl-CpG-binding domain. Has sequence similarity to human MBD proteins.
Bo1g070800	C1	20646026	20647002	no
Bo1g070810	C1	20655653	20656978	no
Bo1g070820	C1	20660292	20660564	no
Bo1g070830	C1	20664938	20666737	AT3G46600	GRAS family transcription factor
Bo1g070840	C1	20679054	20680739	AT1G14800(50)	Nucleic acid-binding, OB-fold-like protein
Bo1g070850	C1	20687982	20689843	no
Bo1g070860	C1	20697966	20698883	AT3G46640	Encodes a myb family transcription factor with a single Myb DNA-binding domain (type SHAQKYF) that is unique to plants and is essential for circadian rhythms, specifically for transcriptional regulation within the circadian clock.
Bo1g070870	C1	20700258	20701707	AT3G46670	UDP-glucosyl transferase 76E11
Bo1g070880	C1	20702189	20703617	AT3G46680	UDP-Glycosyltransferase superfamily protein
Bo1g070890	C1	20721027	20722023	AT4G28070(55)	AFG1-like ATPase family protein
Bo1g070900	C1	20767970	20770403	no
Bo1g070910	C1	20800851	20801219	AT3G46710	NB-ARC domain-containing disease resistance protein
Bo1g070920	C1	20802949	20806665	AT3G46530	Confers resistance to the biotrophic oomycete, Peronospora parasitica. Encodes an NBS-LRR type R protein with a putative amino-terminal leucine zipper. Fungal protein ATR13 induces RPP13 gene expression and disease resistance. The mRNA is cell-to-cell mobile.
Bo1g070930	C1	20808228	20814187	AT3G46740	Plays a role in preprotein conductance. Imported into chloroplast. Expressed in young dividing photosynthetic tissues.
Bo1g070940	C1	20824368	20825363	AT5G40010	Encodes a mitochondrial ATPase involved in seed and silique development.
Bo1g070950	C1	20831988	20832230	AT5G40010	Encodes a mitochondrial ATPase involved in seed and silique development.
Bo1g070960	C1	20867275	20870500	AT3G46760	Protein kinase superfamily protein
Bo1g070970	C1	20879321	20880022	no
Bo1g070980	C1	20887939	20890034	AT3G46780	Protein kinase superfamily protein
Bo1g070990	C1	20912180	20914156	AT3G46790	Encodes a member of a PCMP (plant combinatorial and modular protein) family (PCMP-H subfamily) with 9 pentatricopeptide (PPR) repeats. The protein is involved the intergenic processing of chloroplast RNA between rps7 and ndhB, which is essential for ndhB translation.
Bo1g071000	C1	20916365	20917103	AT3G46830	RAB GTPase homolog A2C
Bo1g071010	C1	20936138	20936344	no
Bo1g071020	C1	20978625	20979612	no
Bo1g071030	C1	20979826	20980273	no
Bo1g071040	C1	21012166	21012621	AT3G46900	encodes a member of copper transporter family and functionally complements a high affinity copper transporter mutant in yeast
Bo1g071050	C1	21018723	21019751	AT1G55535	transmembrane protein
Bo1g071060	C1	21023058	21024785	AT1G12760	Zinc finger, C3HC4 type (RING finger) family protein
Bo1g071070	C1	21040704	21042173	AT1G77690	Encodes an auxin influx carrier LAX3 (Like Aux1) that promotes lateral root emergence. Auxin-induced expression of LAX3 in turn induces a selection of cell-wall-remodelling enzymes, which are likely to promote cell separation in advance of developing lateral root primordia.
Bo1g071080	C1	21053140	21053542	AT5G05380	prenylated RAB acceptor 1.B3
Bo1g071090	C1	21056855	21058301	AT5G62690	encodes tubulin beta-2/beta-3 chain. The mRNA is cell-to-cell mobile.
Bo1g071100	C1	21076817	21079380	no
Bo1g071110	C1	21085064	21086325	no
Bo1g071120	C1	21087245	21087588	AT1G36380	transmembrane protein
Bo1g071130	C1	21114863	21117535	AT3G47040	Glycosyl hydrolase family protein
Bo1g071140	C1	21126417	21127054	AT3G47090	Leucine-rich repeat protein kinase family protein
Bo1g071150	C1	21136802	21142796	no
Bo1g071160	C1	21143178	21143555	no
Bo1g072160	C1	21162349	21163516	no
Bo1g072170	C1	21208210	21211595	no
Bo1g072180	C1	21228442	21230054	no
Bo1g072190	C1	21240149	21241046	AT4G15900	Mutations confer hypersensitivity to glucose and sucrose and augments sensitivity to cytokinin, ethylene, ABA and auxin. Encodes a nuclear WD40 protein that is imported into the nucleus. Essential for plant innate immunity. Interacts with MOS4 and AtCDC5. It is also predicted to have two DWD motifs. It can bind to DDB1a in Y2H assays, and DDB1b in co-IP assays, and may be involved in the formatio…
Bo1g072200	C1	21260749	21262109	AT3G47400	Pectin methylesterase inhibitor; INVI-PMEI protein isoform which clustered with a PME.
Bo1g072210	C1	21369657	21370195	AT4G17610	tRNA/rRNA methyltransferase (SpoU) family protein
Bo1g072220	C1	21378733	21379400	AT3G47640	Encodes POPEYE (PYE), a bHLH transcription factor regulating response to iron deficiency in Arabidopsis roots.
Bo1g072230	C1	21380832	21381549	no
Bo1g072240	C1	21387690	21389795	AT1G14800(53)	Nucleic acid-binding, OB-fold-like protein
Bo1g072250	C1	21397781	21398451	AT3G47650	DnaJ/Hsp40 cysteine-rich domain superfamily protein
Bo1g072260	C1	21402551	21403725	no
Bo1g072270	C1	21404734	21404946	AT5G56160(54)	Sec14p-like phosphatidylinositol transfer family protein
Bo1g072280	C1	21409663	21409893	no
Bo1g072290	C1	21411388	21412364	AT3G47660	Regulator of chromosome condensation (RCC1) family protein
Bo1g072300	C1	21413677	21414081	no
Bo1g072310	C1	21420347	21421463	AT3G47660	Regulator of chromosome condensation (RCC1) family protein
Bo1g072320	C1	21428998	21430707	AT3G47660.	Regulator of chromosome condensation (RCC1) family protein
Bo1g072330	C1	21431470	21432227	AT3G47670	Plant invertase/pectin methylesterase inhibitor superfamily protein
Bo1g072340	C1	21436159	21436461	AT3G47670	Plant invertase/pectin methylesterase inhibitor superfamily protein
Bo1g072350	C1	21448945	21451909	AT3G47730	member of ATH subfamily
Bo1g072360	C1	21452219	21458884	no
Bo1g072370	C1	21459158	21460275	AT3G47730	member of ATH subfamily
Bo1g072380	C1	21471397	21473447	no
Bo1g072390	C1	21477939	21479004	AT3G47780	member of ATH subfamily
Bo1g072400	C1	21482683	21484179	AT3G47780	member of ATH subfamily
Bo1g072410	C1	21487806	21488455	AT3G47760	ABC2 homolog 4
Bo1g072420	C1	21492570	21493720	no
Bo1g072430	C1	21493791	21495269	no
Bo1g072440	C1	21497510	21502804	AT3G47780	member of ATH subfamily
Bo1g072450	C1	21517771	21519100	AT3G47830	DNA glycosylase superfamily protein
Bo1g072460	C1	21536157	21536556	no
Bo1g072470	C1	21542770	21543269	no
Bo1g072480	C1	21549225	21551657	no
Bo1g072490	C1	21579111	21580172	AT3G47870	Required for normal cell division during pollen development. Mutant has extra cell in pollen of vegetative cell identity. Male gametophytic mutation.
Bo1g072500	C1	21587052	21587837	AT4G15740	Calcium-dependent lipid-binding (CaLB domain) family protein
Bo1g072510	C1	21592367	21592672	no
Bo1g072520	C1	21593678	21593863	no
Bo1g072530	C1	21626094	21627321	no
Bo1g072540	C1	21627776	21629073	AT3G47940.	DNAJ heat shock family protein
Bo1g072550	C1	21640068	21640342	AT1G27210	ARM repeat superfamily protein
Bo1g073550	C1	21646315	21647951	AT1G09940	Encodes glutamyl-tRNA reductase. Involved in heme biosynthesis in non-photosynthetic tissues and induced by oxidative stress in photosynthetic tissues to supply heme for defensive hemoproteins
Bo1g073560	C1	21659078	21660882	AT3G48080(57)	alpha/beta-Hydrolases superfamily protein
Bo1g073570	C1	21662728	21663462	no
Bo1g073580	C1	21664956	21665633	no
Bo1g073590	C1	21680041	21681531	no
Bo1g073600	C1	21694036	21696093	AT3G48080(56)	alpha/beta-Hydrolases superfamily protein
Bo1g073610	C1	21737778	21739531	AT3G48100	Encodes a transcription repressor that mediates a negative feedback loop in cytokinin signalling. ARR5 expression is upregulated by Class I KNOX genes. Arr5 protein is stabilized by cytokinin in a two-component phosphorelay.
Bo1g073620	C1	21760011	21763370	no
Bo1g073630	C1	21763755	21765230	no
Bo1g073640	C1	21773294	21773509	AT1G05860	INO80 complex subunit D-like protein
Bo1g073650	C1	21783551	21786742	no
Bo1g073660	C1	21786847	21787813	no
Bo1g073670	C1	21788309	21789356	no
Bo1g074670	C1	21808004	21810337	AT3G48150	anaphase-promoting complex or cyclosome subunit
Bo1g074680	C1	21821850	21825282	AT3G48160	E2F-like protein, an inhibitor of the endocycle, preserves the mitotic state of proliferating cells by suppressing transcription of genes that are required for cells to enter the DNA endoreduplication cycle.
Bo1g074690	C1	21826034	21826273	AT3G48180	CDP-diacylglycerol-glycerol-3-phosphate 3-phosphatidyltransferase
Bo1g075690	C1	21846603	21850537	AT3G48195	Encodes a member of the Arabidopsis sorting nexin family
Bo1g075700	C1	21870568	21872444	no
Bo1g075710	C1	21900483	21906722	AT1G53282(56)	Encodes a Plant thionin family protein
Bo1g075720	C1	21912287	21913497	no
Bo1g075730	C1	21924338	21925784	AT3G48270	putative cytochrome P450
Bo1g075740	C1	21935147	21935299	no
Bo1g075750	C1	21937737	21939916	AT2G47860	Phototropic-responsive NPH3 family protein
Bo1g075760	C1	21948364	21951980	no
Bo1g075770	C1	22016478	22018026	AT3G48300	putative cytochrome P450
Bo1g076770	C1	22046515	22046973	AT1G17490	epidermal patterning factor-like protein
Bo1g076780	C1	22047376	22047877	AT1G17510(59)	hypothetical protein
Bo1g076790	C1	22053200	22053497	AT1G27210	ARM repeat superfamily protein
Bo1g076800	C1	22066182	22068546	AT3G47960	Encodes a high-affinity, proton-dependent glucosinolate-specific transporter that is crucial for the transport of both methionine- and tryptophan-derived glucosinolates to seeds.
Bo1g076810	C1	22072297	22072503	no
Bo1g076820	C1	22080098	22081043	no
Bo1g076830	C1	22089250	22095242	no
Bo1g076840	C1	22095756	22097023	AT1G52260	Encodes a protein disulfide isomerase-like (PDIL) protein, a member of a multigene family within the thioredoxin (TRX) superfamily. Unlike several other PDI family members, transcript levels for this gene are not up-regulated in response to three different chemical inducers of ER stress (dithiothreitol, beta-mercaptoethanol, and tunicamycin).
Bo1g076850	C1	22099189	22101488	AT3G47980	Integral membrane HPP family protein. Putative nitrate transporter.
Bo1g076860	C1	22103726	22104067	no
Bo1g076870	C1	22104994	22107229	AT3G47990	SUGAR-INSENSITIVE 3
Bo1g076880	C1	22126670	22127666	no
Bo1g076890	C1	22135695	22136407	no
Bo1g076900	C1	22146738	22147334	AT1G27700	Syntaxin/t-SNARE family protein
Bo1g076910	C1	22148150	22150117	AT3G48560	Catalyzes the formation of acetolactate from pyruvate, the first step in valine and isoleucine biosynthesis
Bo1g076920	C1	22163272	22163529	no
Bo1g076930	C1	22181965	22184324	no
Bo1g076940	C1	22219147	22219926	no
Bo1g076950	C1	22267112	22267672	AT3G48550	SHOOT GRAVITROPISM-like protein
Bo1g076960	C1	22278783	22280933	AT3G48540	Cytidine/deoxycytidylate deaminase family protein
Bo1g076970	C1	22281118	22283273	AT3G48530	SNF1-related protein kinase regulatory subunit gamma 1
Bo1g076980	C1	22298728	22300174	AT3G48270	putative cytochrome P450
Bo1g076990	C1	22314861	22315287	no
Bo1g077000	C1	22323422	22324324	AT3G48510	ABA‐induced transcription repressor that acts as feedback regulator in ABA signalling.
Bo1g077010	C1	22331486	22331776	no
Bo1g077020	C1	22366876	22368121	AT2G29930(53)	F-box/RNI-like superfamily protein
Bo1g077030	C1	22385714	22386766	no
Bo1g077040	C1	22394950	22397943	AT3G48500	PEP complex component
Bo1g077050	C1	22427141	22427431	no
Bo1g077060	C1	22447857	22448408	AT2G29880	Myb/SANT-like DNA-binding domain protein
Bo1g077070	C1	22471883	22472374	AT3G48450	Member of the RIN4-like/NOI family; upregulated after spider mite feeding.
Bo1g077080	C1	22473799	22474838	no
Bo1g077090	C1	22476121	22477316	no
Bo1g077100	C1	22506893	22507066	AT5G39640(53)	Putative endonuclease or glycosyl hydrolase
Bo1g077110	C1	22508034	22514644	no
Bo1g077120	C1	22521681	22523252	AT3G48300.	putative cytochrome P450
Bo1g078120	C1	22554345	22554623	no
Bo1g078130	C1	22573017	22573223	no
Bo1g078140	C1	22599230	22599433	no
Bo1g078150	C1	22602080	22605342	no
Bo1g078160	C1	22606631	22608296	no
Bo1g078170	C1	22619203	22620749	no
Bo1g078180	C1	22622368	22624545	no
Bo1g078190	C1	22630148	22631037	AT3G48580（50）	Encodes a cell-wall localized xyloglucan endotransglucosylase/hydrolase
Bo1g078200	C1	22642412	22644015	AT1G40087（51）	Plant transposase
Bo1g078210	C1	22659763	22659939	no
Bo1g078220	C1	22662843	22668003	AT4G01450	nodulin MtN21-like transporter family protein
Bo1g078230	C1	22683585	22684932	no
Bo1g078240	C1	22687675	22688771	AT3G48580	Encodes a cell-wall localized xyloglucan endotransglucosylase/hydrolase
Bo1g078250	C1	22703618	22705380	AT1G40087(51)	Plant transposase
Bo1g078260	C1	22727075	22728655	AT1G02080	Acts as scaffold protein in the CCR4-NOT complex, by interacting with various NOT proteins and CAF1. Essential protein for proper pollen development and germination capacity.
Bo1g078270	C1	22730978	22733689	AT4G01450	nodulin MtN21-like transporter family protein
Bo1g078280	C1	22747793	22748284	AT3G48610	Non-specific phospholipase C6 involved in gametophyte development.
Bo1g078290	C1	22749565	22751542	AT3G48610	Non-specific phospholipase C6 involved in gametophyte development.
Bo1g078300	C1	22752642	22753613	AT3G48700	carboxyesterase 13
Bo1g078310	C1	22759760	22760731	AT3G48690	Encodes a protein with carboxylesterase whose activity was tested using both pNA and 2,4-D-methyl
Bo1g078320	C1	22795847	22801401	no
Bo1g078330	C1	22823985	22824531	AT3G48720	Encodes a hydroxycinnamoyl-CoA: v-hydroxy fatty acid transferase involved in cutin synthesis. Mutants are almost devoid of ferulic acid.
Bo1g078340	C1	22848340	22849815	AT3G48720	Encodes a hydroxycinnamoyl-CoA: v-hydroxy fatty acid transferase involved in cutin synthesis. Mutants are almost devoid of ferulic acid.
Bo1g078350	C1	22869702	22871777	AT3G48740	Encodes a member of the SWEET sucrose efflux transporter family proteins.
Bo1g078360	C1	22876236	22876505	ATMG00710(51)	Polynucleotidyl transferase, ribonuclease H-like superfamily protein
Bo1g078370	C1	22928141	22929255	no
Bo1g078380	C1	22944673	22946652	AT3G48750	Functions as a positive regulator of cell proliferation during development of the male gametophyte, embryo and endosperm. Phosphorylation of threonine 161 is required for activation of its associated kinase.
Bo1g078390	C1	22953766	22956302	AT3G48780	Encodes one of the two LCB2 subunits (LCB2a and LCB2b) of serine palmitoyltransferase, an enzyme involved in sphingolipid biosynthesis. LCB2a and LCB2b are functional redundant. Double mutants are gametophytic lethal. The mRNA is cell-to-cell mobile.
Bo1g078400	C1	22957082	22957906	AT3G48800	Sterile alpha motif (SAM) domain-containing protein
Bo1g078410	C1	22961412	22961851	AT4G04740	member of Calcium Dependent Protein Kinase
Bo1g078420	C1	22966173	22968137	AT3G48810	Pentatricopeptide repeat proteins involved in mitochondrial RNA processing
Bo1g078430	C1	22970982	22971680	AT3G48820	Encodes a homolog of the animal sialyltransferases but sialyltransferase activity was not detected (Plant Biology 2009, 11:284). Located in the Golgi apparatus.
Bo1g078440	C1	22972245	22977915	AT3G48820(58)	Encodes a homolog of the animal sialyltransferases but sialyltransferase activity was not detected (Plant Biology 2009, 11:284). Located in the Golgi apparatus.
Bo1g078450	C1	22982941	22984024	AT5G39640	Putative endonuclease or glycosyl hydrolase
Bo1g078460	C1	22988688	22989012	AT3G48860	coiled-coil protein
Bo1g078470	C1	22989248	22992708	AT3G48870	Encodes a nuclear encoded protein with similarity to Clpa regulatory subunit of CLP protease complex. The protein is localized to the chloroplast stroma. May function redundantly with TIC complex in chloroplast protein import.
Bo1g078480	C1	22994509	22995716	AT3G48880	Encodes an F-box protein, SNIPER4, that regulates the turnover of MUSE13 and MUSE14, redundant TRAF proteins serving as adaptors in the SCFCRP1 complex to facilitate the turnover of nucleotide-binding domain and leucine-rich repeats (NLR) immune receptors.
Bo1g078490	C1	23001398	23005679	AT3G48900	Encodes one of two GEN1 homologs in Arabidopsis. It is a member of the class IV Rad2/XPG family of nucleases that processes Holliday junctions in a manner analogous to the HJ resolvases of phages, archaea, and bacteria.
Bo1g078500	C1	23007324	23008075	no
Bo1g078510	C1	23008109	23008563	AT3G47680	DNA binding protein
Bo1g078520	C1	23023562	23024600	no
Bo1g078530	C1	23025657	23026115	no
Bo1g078540	C1	23026171	23028337	AT4G12730	Arabidopsis thaliana fasciclin-like arabinogalactan-protein 2 (Fla2). Possibly involved in embryogenesis and seed development.
Bo1g078550	C1	23038879	23040186	no
Bo1g078560	C1	23047426	23052005	AT5G23740	Encodes a putative ribosomal protein S11 (RPS11-beta).
Bo1g078570	C1	23066241	23067656	AT4G01400	Pentatricopeptide Repeat Protein involved in splicing of nad4, nad 5, nad 1 and nad2 introns which affects biogenesis of the respiratory complex I.
Bo1g078580	C1	23067916	23069314	AT3G01920	DHBP synthase RibB-like alpha/beta domain-containing protein
Bo1g078590	C1	23069714	23070611	AT3G49010	Encodes 60S ribosomal protein L13. Homolog of human breast basic conserved 1 (BBC1).
Bo1g078600	C1	23071949	23074394	AT5G19830	Peptidyl-tRNA hydrolase family protein
Bo1g078610	C1	23075132	23079307	no
Bo1g078620	C1	23094608	23097165	AT3G49120	Class III peroxidase Perx34. Expressed in roots, leaves and stems. Located in the cell wall. Involved in cell elongation. Expression activated by light. May play a role in generating H2O2 during defense response. The mRNA is cell-to-cell mobile.
Bo1g078630	C1	23097959	23098180	AT5G23990	Encodes a ferric chelate reductase that is expressed at low levels in roots,shoots and flowers, but not cotyledons.
Bo1g078640	C1	23103958	23104858	AT5G23980	Encodes a ferric chelate reductase that is expressed at low levels in roots,shoots and cotyledons, but not flowers. Its transcription is regulated by FIT1.
Bo1g078650	C1	23108092	23108909	no
Bo1g078660	C1	23138566	23138913	AT2G13770	nuclease
Bo1g078670	C1	23140774	23142837	AT3G49142	Tetratricopeptide repeat (TPR)-like superfamily protein
Bo1g078680	C1	23144102	23146656	AT3G49160	Expression of the gene is downregulated in the presence of paraquat, an inducer of photoxidative stress.
Bo1g078690	C1	23157522	23159469	AT3G49180	Transducin/WD40 repeat-like superfamily protein
Bo1g078700	C1	23170432	23170923	no
Bo1g078710	C1	23178239	23179477	AT3G49210	WSD6 can function in vitro as wax ester synthase but does not appear to be essential for cuticular wax biosynthesis.
Bo1g078720	C1	23181503	23187569	AT3G49200	O-acyltransferase (WSD1-like) family protein
Bo1g078730	C1	23208179	23211189	AT3G49210	WSD6 can function in vitro as wax ester synthase but does not appear to be essential for cuticular wax biosynthesis.
Bo1g078740	C1	23247722	23248306	no
Bo1g078750	C1	23249391	23250054	AT4G04180	P-loop containing nucleoside triphosphate hydrolases superfamily protein
Bo1g078760	C1	23251923	23254676	no
Bo1g078770	C1	23257220	23258104	AT4G04180	P-loop containing nucleoside triphosphate hydrolases superfamily protein
Bo1g078780	C1	23279837	23281166	AT3G49220	Pectin methylesterase involved in transpiration, heat tolerance.
Bo1g078790	C1	23284460	23285577	AT3G49220	Pectin methylesterase involved in transpiration, heat tolerance.
Bo1g078800	C1	23294535	23296475	AT3G49240	Encodes NUWA, an imprinted gene that controls mitochondrial function in early seed development. It is expressed in both the mitochondrion and chloroplast and is also involved in RNA editing in the mitochondrion and chloroplast as a core member of E+-type PPR editosomes.
Bo1g078810	C1	23320979	23321894	AT3G49305	transmembrane protein
Bo1g078820	C1	23335520	23335858	no
Bo1g078830	C1	23336804	23338060	AT3G49340	Cysteine proteinases superfamily protein
Bo1g078840	C1	23359446	23359951	no
Bo1g078850	C1	23360664	23361500	no
Bo1g078860	C1	23362440	23363642	AT3G49340	Cysteine proteinases superfamily protein
Bo1g078870	C1	23383228	23385169	AT3G49350	Ypt/Rab-GAP domain of gyp1p superfamily protein
Bo1g078880	C1	23387610	23388884	AT4G16660(55)	Heat shock protein 70 (Hsp 70) family protein
Bo1g078890	C1	23406868	23407152	no
Bo1g078900	C1	23419205	23421032	no
Bo1g078910	C1	23468004	23470080	AT3G49360	Encodes a cytosolic 6-phosphogluconolactonase (PGL) thought to be involved in the oxidative pentose-phosphate pathway (OPPP).
Bo1g078920	C1	23484513	23484773	no
Bo1g078930	C1	23487130	23487351	no
Bo1g078940	C1	23488614	23488790	no
Bo1g078950	C1	23495727	23498064	AT3G49390	RNA-binding protein RBP37. Member of a family of PAB2 domain containing proteins.
Bo1g078960	C1	23499400	23500985	no
Bo1g078970	C1	23523522	23526147	no
Bo1g078980	C1	23547777	23550846	no
Bo1g078990	C1	23559771	23564087	AT3G49400	Transducin/WD40 repeat-like superfamily protein
Bo1g079000	C1	23565582	23569311	AT3G49410	Transcription factor IIIC, subunit 5
Bo1g079010	C1	23572062	23573846	AT3G49430	Probably involved in intron recognition and spliceosome assembly.
Bo1g079020	C1	23580756	23582891	AT3G49490(57)	hypothetical protein
Bo1g079030	C1	23588551	23592455	AT3G49500	Encodes RNA-dependent RNA polymerase. Involved in trans-acting siRNA and other siRNA biogenesis. Required for post-transcriptional gene silencing and natural virus resistance. Loss of function mutants produce ectopic megaspore mother cell and supernumary female gametophytes.
Bo1g079040	C1	23599727	23600085	no
Bo1g079050	C1	23604039	23604450	AT5G10520	ROP binding protein kinases 1
Bo1g079060	C1	23608397	23614384	AT3G17700	cyclic nucleotide-binding transporter 1, member of a family of cyclic nucleotide gated channels. The mRNA is cell-to-cell mobile.
Bo1g079070	C1	23622590	23623649	no
Bo1g079080	C1	23628660	23629749	AT5G24280	Encodes GMI1, a structural-maintenance-of-chromosomes-hinge domain-containing protein. Involved in somatic homologous recombination.
Bo1g079090	C1	23630515	23630988	no
Bo1g079100	C1	23641409	23642085	no
Bo1g080100	C1	23644338	23646029	AT3G49800	BSD domain-containing protein
Bo1g080110	C1	23652537	23653072	AT1G14800(52)	Nucleic acid-binding, OB-fold-like protein
Bo1g080120	C1	23655220	23656254	AT3G49790	Carbohydrate-binding protein
Bo1g080130	C1	23672302	23674023	AT3G49780	Phytosulfokine 3 precursor, coding for a unique plant peptide growth factor. Plants overexpressing this gene (under a 35S promoter), develop normal cotyledons and hypocotyls but their growth, in particular that of their roots, was faster than that of wildtype. Expression is controlled by miPEP858a/miR858a.
Bo1g080140	C1	23691814	23692543	no
Bo1g080150	C1	23703846	23706936	no
Bo1g080160	C1	23714663	23715235	AT3G49760	basic leucine-zipper 5
Bo1g080170	C1	23729328	23731531	AT2G13770(59)	nuclease
Bo1g080180	C1	23732661	23733500	AT3G49750	receptor like protein 44
Bo1g080190	C1	23742733	23743979	AT3G49720	Encodes CGR2 (cotton Golgi-related 2). CGR2 and a close homologue CGR3 have overlapping roles in plant growth and pectin methylesterification in the Golgi apparatus.
Bo1g080200	C1	23745655	23748427	AT3G49680	Encodes a chloroplast branched-chain amino acid aminotransferase. Complements the yeast leu/iso-leu/val auxotrophy mutant.
Bo1g080210	C1	23777527	23779175	no
Bo1g080220	C1	23790477	23794218	no
Bo1g080230	C1	23801577	23802846	AT3G49601	pre-mRNA-splicing factor
Bo1g080240	C1	23819686	23820114	AT3G49550	hypothetical protein
Bo1g080250	C1	23877009	23878344	no
Bo1g080260	C1	23896065	23897930	AT3G13920	eukaryotic translation initiation factor 4A-1
Bo1g080270	C1	23898435	23899424	AT3G20620(50)	F-box family protein-like protein
Bo1g081270	C1	23909608	23910951	AT3G49810	Encodes a protein with E3 ubiquitin ligase activity that is involved in negative regulation of salt stress tolerance during germination.
Bo1g081280	C1	23928186	23928587	AT3G49820	hypothetical protein
Bo1g081290	C1	23936038	23936693	AT3G49845.	cysteine-rich TM module stress tolerance protein
Bo1g081300	C1	23942419	23943719	AT3G49850	Encodes a telomeric DNA binding protein. In vitro, the protein preferentially binds double-stranded telomeric repeats, but it can also bind to the single G-rich telomeric strand. Single Myb Histone (SMH) gene family member. Contains terminal acidic SANT domain.
Bo1g081310	C1	23944189	23945096	no
Bo1g081320	C1	23957753	23959358	AT3G49880	glycosyl hydrolase family protein 43
Bo1g081330	C1	23962446	23964639	AT3G49900.	Phototropic-responsive NPH3 family protein
Bo1g081340	C1	23966106	23966546	AT3G49910	Translation protein SH3-like family protein
Bo1g081350	C1	23978573	23979241	AT3G49930.	C2H2 and C2HC zinc fingers superfamily protein
Bo1g081360	C1	23980315	23980677	no
Bo1g081370	C1	23994944	23995714	AT3G49940	LOB domain-containing protein 38
Bo1g081380	C1	24001461	24002321	AT2G19710.(51)	Regulator of Vps4 activity in the MVB pathway protein
Bo1g081390	C1	24003160	24005692	no
Bo1g081400	C1	24006196	24006693	AT2G19270	mitotic checkpoint protein PRCC-carboxy-term protein
Bo1g082400	C1	24028161	24028490	AT5G61020	YTHDF protein which togeteher with ECT2 and ECT4 is involved in cell proliferation during plant organogenesis.
Bo1g082410	C1	24031031	24035358	no
Bo1g082420	C1	24044208	24046345	AT3G50000	Encodes the casein kinase II (CK2) catalytic subunit (alpha).
Bo1g082430	C1	24060054	24060326	no
Bo1g082440	C1	24072088	24072426	no
Bo1g082450	C1	24079265	24080905	AT3G50030	ARM-repeat/Tetratricopeptide repeat (TPR)-like protein
Bo1g082460	C1	24082896	24084308	AT3G50040(52)	hypothetical protein
Bo1g082470	C1	24086567	24089417	AT3G50050	Eukaryotic aspartyl protease family protein
Bo1g082480	C1	24097978	24098978	AT3G50060	Encodes a member of the R2R3 transcription factor gene family. Expressed in response to potassium deprivation and auxin. Involved in lateral root development. Interacts with ARF7 and regulates the expression of some auxin responsive genes.
Bo1g082490	C1	24108407	24109150	no
Bo1g083490	C1	24123904	24124362	no
Bo1g083500	C1	24157282	24158605	AT3G50070	Encode CYCD3;3, a CYCD3 D-type cyclin. Important for determining cell number in developing lateral organs. Mediating cytokinin effects in apical growth and development.
Bo1g083510	C1	24172544	24174211	AT3G61700	helicase with zinc finger protein
Bo1g083520	C1	24187328	24188351	no
Bo1g083530	C1	24202647	24204182	AT3G50080	Encodes an F-box protein. Based on genetic analysis appears to be functionally redundant with VFB1,3, and 4. When expression of all 4 genes is reduced plants show defects in growth and reduced expression of auxin response genes.
Bo1g083540	C1	24205441	24207370	AT3G50100	Encodes an exonuclease that degrades single-stranded small RNAs in vitro and limits the accumulation of small RNAs in vivo. Initiates the turnover of ARGONAUTE1 (AGO1)-bound microRNAs in Arabidopsis by trimming their 3′ ends.
Bo1g083550	C1	24209332	24210614	AT4G36440	G-protein coupled receptor
Bo1g084550	C1	24230861	24231058	AT5G12270	2-oxoglutarate (2OG) and Fe(II)-dependent oxygenase superfamily protein
Bo1g084560	C1	24231702	24232305	no
Bo1g084570	C1	24246274	24248188	AT1G20850	Involved in susceptibility to the bacterial plant pathogen Ralstonia solanacearum
Bo1g084580	C1	24258945	24259169	no
Bo1g084590	C1	24266047	24267066	no
Bo1g084600	C1	24268134	24269100	no
Bo1g084610	C1	24270584	24273130	AT3G50230	Leucine-rich repeat protein kinase family protein
Bo1g084620	C1	24276510	24276953	AT3G50270	HXXXD-type acyl-transferase family protein
Bo1g084630	C1	24294912	24295181	AT3G57260	beta 1,3-glucanase
Bo1g084640	C1	24308085	24308768	AT3G50330	Encodes a bHLH transcription factor that is involved in transmitting tract and stigma development. Inhibits thermomorphogenesis.
Bo1g084650	C1	24350461	24352290	no
Bo1g084660	C1	24354247	24355015	no
Bo1g084670	C1	24425101	24426283	no
Bo1g084680	C1	24434070	24436116	no
Bo1g084690	C1	24442027	24443229	AT3G50340	hypothetical protein
Bo1g084700	C1	24470041	24471318	AT3G50360	CAM like protein with four EF-hand domains. Binds calcium. Loss of function mutants affect ABA regulation of guard cell channels and accumulation of stress responsive transcripts.
Bo1g084710	C1	24473880	24476402	AT3G50373(55)	transcription elongation factor (TFIIS) family protein
Bo1g084720	C1	24486683	24501838	AT3G50380	vacuolar protein sorting-associated protein, putative
Bo1g084730	C1	24506122	24508530	AT3G50400	GDSL-motif esterase/acyltransferase/lipase. Enzyme group with broad substrate specificity that may catalyze acyltransfer or hydrolase reactions with lipid and non-lipid substrates.
Bo1g084740	C1	24515977	24517009	no
Bo1g084750	C1	24518622	24524489	AT3G51690(55)	DNA helicase homolog PIF1
Bo1g084760	C1	24526451	24528927	no
Bo1g084770	C1	24532789	24533283	AT1G12550	Encodes a hydroxypyruvate reductase that reduces HP to glycerate and shows even more activity with glyoxylate, a more upstream intermediate of the photorespiratory cycle. It is likely targeted to the chloroplast where it could provide a compensatory bypass for the reduction of HP and glyoxylate within this compartment. Together with HPPR2 and TAT1 involved in the biosynthesis of pHPL from tyrosin…
Bo1g084780	C1	24535570	24536286	AT3G50410	Arabidopsis Dof protein containing a single 51-amino acid zinc finger DNA-binding domain, which may play an important roles in plant growth and development.
Bo1g084790	C1	24537603	24540643	AT3G50430	golgin
Bo1g084800	C1	24546478	24548336	no
Bo1g084810	C1	24554126	24555833	AT5G38020	encodes a protein whose sequence is similar to SAM:salicylic acid carboxyl methyltransferase (SAMT) (GI:6002712)(Clarkia breweri) and to SAM:benzoic acid carboxyl methyltransferase (BAMT)(GI:9789277)(Antirrhinum majus). SABATH family methyltransferase.
Bo1g084820	C1	24563369	24563911	AT3G50510(55)	LOB domain-containing protein 28
Bo1g084830	C1	24568044	24569503	AT3G50520	Phosphoglycerate mutase family protein
Bo1g084840	C1	24575258	24575789	AT5G26770	NEAP2 is a member of a small family containing coiled-coil domains, a nuclear localization signal and a C-terminal predicted transmembrane domain. It localizes to the nuclear periphery. Mutants have altered nuclear morphology and chromatin structure.
Bo1g084850	C1	24579415	24581963	AT3G50530	CDPK-related kinase
Bo1g084860	C1	24583390	24583758	no
Bo1g084870	C1	24585173	24587847	AT3G50560	NAD(P)-binding Rossmann-fold superfamily protein
Bo1g084880	C1	24605166	24605599	AT3G50570(59)	hydroxyproline-rich glycoprotein family protein
Bo1g084890	C1	24608626	24609675	AT3G50580(53)	transmembrane protein
Bo1g084900	C1	24612802	24614886	no
Bo1g084910	C1	24632337	24633789	AT1G77570	Winged helix-turn-helix transcription repressor DNA-binding. Expressed in pollen and mutants show enlarged pollen grain nucleoli.
Bo1g084920	C1	24647841	24648227	no
Bo1g084930	C1	24652842	24654084	AT3G50590	WD40/YVTN repeat protein
Bo1g084940	C1	24667251	24667826	AT3G50610	C-TERMINALLY ENCODED PEPTIDE (CEP), which is a post-translationally modified peptides that plays essential role in root and shoot development, nitrogen absorption, nodule formation, and stress resilience.
Bo1g085940	C1	24692787	24693769	no
Bo1g085950	C1	24702320	24702645	no
Bo1g085960	C1	24775093	24776694	AT3G43720	Bifunctional inhibitor/lipid-transfer protein/seed storage 2S albumin superfamily protein
Bo1g085970	C1	24780912	24781680	no
Bo1g085980	C1	24781714	24783394	no
Bo1g085990	C1	24811950	24812555	no
Bo1g086000	C1	24837621	24839723	no
Bo1g086010	C1	24865863	24868143	no
Bo1g086020	C1	24874246	24874684	AT3G04110	putative glutamate receptor (GLR1.1). Contains a functional cation-permeable pore domain. Involved in cellular cation homeostasis.
Bo1g086030	C1	24938505	24940565	no
Bo1g086040	C1	24946658	24947140	no
Bo1g086050	C1	24964280	24965483	no
Bo1g086060	C1	25056245	25058143	AT2G20410	RNA-binding ASCH domain protein
Bo1g086070	C1	25073248	25075953	AT1G54450	Calcium-binding EF-hand family protein
Bo1g086080	C1	25082549	25086734	AT1G54440	Rrp6-like protein, controls RNA-directed DNA methylation by helping with the retention of noncoding RNAs in normal cells
Bo1g086090	C1	25106752	25109936	no
Bo1g086100	C1	25117174	25118832	AT3G57620	Galactose oxydase; may function in tissues that require mechanical reinforcements in the absence of lignification
Bo1g086110	C1	25128388	25130230	no
Bo1g086120	C1	25157041	25158776	AT1G54650	Methyltransferase family protein
Bo1g086130	C1	25166519	25167043	AT4G23440.	Disease resistance protein (TIR-NBS class)
Bo1g086140	C1	25178385	25179690	no
Bo1g086150	C1	25180046	25182587	no
Bo1g086160	C1	25191392	25193003	AT1G54680	translation initiation factor 3 subunit I
Bo1g086170	C1	25200745	25201897	no
Bo1g086180	C1	25209376	25212822	AT1G54710	autophagy 18h-like protein
Bo1g086190	C1	25243352	25244474	AT1G54780	Encodes a thylakoid lumen protein regulating photosystem II repair cycle. Has acid phosphatase activity. The mRNA is cell-to-cell mobile.
Bo1g086200	C1	25253380	25254462	AT1G54840	Encodes an atypical member of the sHSP20 family that is involved in histone demethylation. Loss of function mutations show increased methylation. IMD2 co-localizes to the nucleus with, and physically interacts with, IMD1, a protein involved in RNA directed DNA methylation. IMD2 contains an alpha crystallin domain , that is required for its function.
Bo1g086210	C1	25257680	25259270	no
Bo1g086220	C1	25269247	25270352	AT1G54850	HSP20-like chaperones superfamily protein
Bo1g086230	C1	25273688	25275029	AT1G54870	ChlADR is an aldehyde reductase that catalyzes the reduction of the aldehyde carbonyl groups on saturated and alpha,beta-unsaturated aldehydes with more than 5 carbons in vitro. The N-terminal region of this protein directs GFP to the chloroplast where ChlADR likely helps to maintain the photosynthetic process by detoxifying reactive carbonyls formed during lipid peroxidation. In addition, this e…
Bo1g086240	C1	25287540	25297983	no
Bo1g086250	C1	25312039	25312658	no
Bo1g086260	C1	25328529	25330411	AT1G54990	auxin response mutant (AXR4)
Bo1g086270	C1	25334275	25336095	no
Bo1g086280	C1	25336370	25337576	no
Bo1g087280	C1	25369465	25370418	no
Bo1g087290	C1	25376265	25378000	AT2G25160	cytochrome P450
Bo1g087300	C1	25380002	25380169	no
Bo1g087310	C1	25381300	25383803	AT1G56340	Encodes one of three Arabidopsis calreticulins. In CRT-deficient mouse fibroblasts, this protein restores ER Ca2+ levels. Post-transcriptionally regulates together with CRT2 VAMP721/722 levels under ER stress. Loss-of-function results in activation of the ethylene signaling pathway, reduced susceptibility to Verticillium longisporum.
Bo1g087320	C1	25388888	25389873	AT1G56420	antigenic heat-stable protein
Bo1g087330	C1	25423187	25423563	no
Bo1g087340	C1	25433369	25434337	AT1G56430	Encodes a protein with nicotianamine synthase activity
Bo1g087350	C1	25445304	25447768	AT1G56440	Encodes one of the 36 carboxylate clamp (CC)-tetratricopeptide repeat (TPR) proteins with potential to interact with Hsp90/Hsp70 as co-chaperones.
Bo1g087360	C1	25448082	25449858	AT1G56450	20S proteasome beta subunit PBG1
Bo1g087370	C1	25453037	25454933	AT1G56460	HIT zinc finger and PAPA-1-like domain-containing protein
Bo1g087380	C1	25460780	25464560	no
Bo1g087390	C1	25490581	25491167	no
Bo1g087400	C1	25532967	25533627	no
Bo1g087410	C1	25561573	25567004	no
Bo1g087420	C1	25587733	25591755	no
Bo1g087430	C1	25600093	25601976	no
Bo1g087440	C1	25635113	25636888	no
Bo1g087450	C1	25735876	25738050	no
Bo1g087460	C1	25743232	25744968	no
Bo1g087470	C1	25757532	25758955	no
Bo1g087480	C1	25759797	25760812	AT5G61720	hypothetical protein (DUF1216)
Bo1g087490	C1	25761143	25763988	AT5G61730	Encodes an ER-localized ABC transporter with a role in the supply of fatty acid substrates for TAG biosynthesis at the ER during the seed-filling stage.
Bo1g087500	C1	25770917	25771720	AT5G61730	Encodes an ER-localized ABC transporter with a role in the supply of fatty acid substrates for TAG biosynthesis at the ER during the seed-filling stage.
Bo1g087510	C1	25783555	25784415	AT1G55340	hypothetical protein (DUF1639)
Bo1g087520	C1	25788549	25789948	AT5G61680	Pectin lyase-like superfamily protein
Bo1g087530	C1	25803708	25807142	AT5G61700	ABC2 homolog 16
Bo1g087540	C1	25820172	25821003	no
Bo1g087550	C1	25824068	25825023	AT1G57610	calcium uniporter (DUF607)
